# Supplementary material for: Comparative Analysis of Novel Lytic Phages for Biological Control of Phytopathogenic Xanthomonas spp
Source: Microbiol Spectr. 2022 Nov 3;10(6):e02960-22. doi: 10.1128/spectrum.02960-22 (PMC9769650; doi:10.1128/spectrum.02960-22)
Supplement: Supplemental file 2 — Table S1. Download spectrum.02960-22-s0002.xlsx, XLSX file, 0.01 MB [file spectrum.02960-22-s0002.xlsx]

## Sheet: Table S1. Bacterial strains
Species	Strain	Source	Origin and year of isolation	Table S1. Bacterial strains used in this study. NA: not available.
Agrobacterium tumefaciens	C-58	Cherry gall	New York (USA), NA
Agrobacterium rhizogenes	NCPPB 2659	Cucumber	United Kingdom, NA
Agrobacterium vitis	IVIA 339-26	Grapevine	Spain, 1982
Clavibacter michiganensis subsp. michiganensis	IVIA 2686-1	Tomato	Spain, 1982
Clavivacter sepedonicus	NCPPB 2140	Potato	United States, 1942
Dickeya chrysanthemi	IVIA 2048	Acorn	Spain, 1999
Erwinia amylovora	IVIA 1892	Pear tree	Spain, 1998
	CFBP 1430	Crataegus sp.	France, NA
Lonsdalea quercina	IVIA 1618a	Acorn	Spain, 1996
Pectobacterium carotovorum	IVIA 3905.46	Endive	Spain, 2011
Pseudomonas savastanoi pv. savastanoi	IVIA 1628-3	Olive tree	Spain, 1996
Pseudomonas syringae pv. actinidiae	IVIA 3918.6	Kiwi fruit	Spain, 2011
P. syringae pv. syringae	IVIA 773.1	Pear tree	Spain, 1987
	IVIA 1015	Olive tree	Spain, 1989
	IVIA 4419.5	Almond tree	Spain, 2013
P. syringae pv. tomato	IVIA 1001.1a	Tomato	Spain, 1989
Xanthomonas alfafae pv. citrumelo	IRAN 11	NA	NA
X. arboricola pv. corylina	CFBP 1846	Hazelnut	France, 1975
X. arboricola pv. juglandis	IVIA 1317-1a	Walnut tree	Spain, 1993
	CFBP 2528	Walnut tree	New Zealand, 1956
	IVIA 2499.1	Walnut tree	Spain, 2001
	IVIA 3114.1	Walnut tree	Spain, 2006
	IVIA 3493	Walnut tree	Spain, 2008
	IVIA 3494	Walnut tree	Spain, 2008
	IVIA 4254.1	Walnut tree	Spain, 2012
X. arboricola pv. fragariae	CFBP 6771	Strawberry	Italy, 2003
X. arboricola pv. pruni	IVIA 2626-1	Japanese plum tree	Spain, 2002
	IVIA 2647-1-2	Japanese plum tree	Spain, 2002
	IVIA 2649-1	Japanese plum tree	Spain, 2002
	IVIA 2667	Japanese plum tree	Spain, 2002
	IVIA 2758	Japanese plum tree	Spain, 2003
	IVIA 2795	Japanese plum tree	Spain, 2003
	IVIA 2826-1	Peach tree	Spain, 2003
	IVIA 2826-2	Peach tree	Spain, 2003
	IVIA 2826-7	Peach tree	Spain, 2003
	IVIA 2826-8	Peach tree	Spain, 2003
	IVIA 2826-9	Peach tree	Spain, 2003
	IVIA 2826-10	Peach tree	Spain, 2003
	IVIA 2832-4b	Peach tree	Spain, 2003
	IVIA 2832-30a	Peach tree	Spain, 2003
	IVIA 3767-3	Peach tree	Spain, 2010
	IVIA 4113	Japanese plum tree	Spain, 2011
	IVIA 4165-15	Almond tree	Spain, 2011
	DAR 33337	Japanese plum tree	Australia, NA
	DAR 33420	Peach tree	Australia, NA
	DAR 56680	Japanese plum tree	Australia, NA
	DAR 56679	Apricot tree	Australia, NA
	DAR 61729	Plum tree	Australia, NA
	DAR 69849	Peach x almond tree	Australia, NA
X. arboricola pv. prunicola	IVIA 3287-1	Nectarine tree	Spain, 2007
	IVIA 3287-2	Nectarine tree	Spain, 2007
X. arboricola pv. populi	CFBP 3123	Poplar	The Netherlands, 1979
X.axonopodis pv. phaseoli	CECT 914	Bean	Hungary, NA
	NCPPB 3035	Bean	USA, 1978
X. campestris pv. campestris	IVIA 2734-1	Cabbage	Spain, 2003
X. citri pv.fuscans	NCPPB 381	Bean	Canada, 1957
	NCPPB 3660	Bean	Brazil, 1990
X. citri subsp. citri	XCC 176	NA	NA
X. euvesicatoria	IVIA 4928	Pepper	Spain, 2015
X. hortorum pv. carotae	CRD19-206.3	Carrot	Spain, 2019
	CRD19-206.4	Carrot	Spain, 2019
X. oryzae	XOO93	Rice	Philippines
X.s vesicatoria	CECT 792	NA	Israel, 1986
Xylophilus ampelinus	NCPPB 2217	Grapevine	Greece, 1962
Xylella fastidiosa subsp. fastidiosa	IVIA 5770	Grapevine	Spain, 2017
X. fastidiosa subsp. multiplex	IVIA 5901	Almond	Spain, 2017
