# Supplementary material for: Comparative Analysis of Novel Lytic Phages for Biological Control of Phytopathogenic Xanthomonas spp
Source: Microbiol Spectr. 2022 Nov 3;10(6):e02960-22. doi: 10.1128/spectrum.02960-22 (PMC9769650; doi:10.1128/spectrum.02960-22)
Supplement: Supplemental file 3 — Table S2. Download spectrum.02960-22-s0003.xlsx, XLSX file, 0.05 MB [file spectrum.02960-22-s0003.xlsx]

## Sheet: Table S2
Genome	ORF	Start	End		Length (aa)	Most similar Refseq viral protein	Identity	Alignment length	E-value	Domain hit found by CD-Search	Hit type	From	To	E-value	Bitscore	Table S2. Functional annotation of ORFs predicted in vB_Xar_IVIA-DoCa1-11 genomes.
vB_Xar_IVIA-DoCa1	1	1	1614	+	537	YP_009205602.1 putative terminase large subunit [Pseudomonas phage PaMx42]	99.44	537	0
vB_Xar_IVIA-DoCa1	2	1628	3142	+	504	YP_009205603.1 portal protein [Pseudomonas phage PaMx42]	99.21	504	0
vB_Xar_IVIA-DoCa1	3	3145	4239	+	364	YP_009205604.1 morphogenesis protein [Pseudomonas phage PaMx42]	99.73	364	0
vB_Xar_IVIA-DoCa1	4	4277	4987	+	236	YP_009205605.1 putative scaffold protein [Pseudomonas phage PaMx42]	99.58	236	4.13E-170
vB_Xar_IVIA-DoCa1	5	5000	5974	+	324	YP_009205606.1 major head protein [Pseudomonas phage PaMx42]	99.69	324	0
vB_Xar_IVIA-DoCa1	6	6043	6471	+	142	YP_009205607.1 hypothetical protein AVV50_gp12 [Pseudomonas phage PaMx42]	100	142	4.55E-98
vB_Xar_IVIA-DoCa1	7	6554	6847	+	97	YP_009205608.1 virion structural protein [Pseudomonas phage PaMx42]	76.61	124	5.96E-47
vB_Xar_IVIA-DoCa1	8	6860	7378	+	172	YP_009205609.1 virion structural protein [Pseudomonas phage PaMx42]	98.26	172	4.13E-123
vB_Xar_IVIA-DoCa1	9	7382	7762	+	126	YP_009205610.1 virion structural protein [Pseudomonas phage PaMx42]	100	126	1.64E-89
vB_Xar_IVIA-DoCa1	10	7759	8214	+	151	YP_009205611.1 tail terminator protein [Pseudomonas phage PaMx42]	100	151	1.02E-110
vB_Xar_IVIA-DoCa1	11	8228	9769	+	513	YP_009205612.1 major tail structural protein [Pseudomonas phage PaMx42]	94.74	513	0
vB_Xar_IVIA-DoCa1	12	9832	10260	+	142	YP_009205613.1 putative virion structural protein [Pseudomonas phage PaMx42]	100	142	2.41E-102
vB_Xar_IVIA-DoCa1	13	10323	10625	+	100	YP_009205614.1 hypothetical protein AVV50_gp19 [Pseudomonas phage PaMx42]	100	100	1.59E-70
vB_Xar_IVIA-DoCa1	14	10594	11028	+	144	YP_009205615.1 virion structural protein [Pseudomonas phage PaMx42]	99.31	144	8.50E-102
vB_Xar_IVIA-DoCa1	15	11035	14862	+	1275	YP_009205616.1 tail tape measure protein [Pseudomonas phage PaMx42]	96.39	1275	0
vB_Xar_IVIA-DoCa1	16	14863	15825	+	320	YP_006299886.1 virion protein [Pseudomonas phage vB_Pae-Kakheti25]	84.69	320	0
vB_Xar_IVIA-DoCa1	17	15825	16781	+	318	YP_009219180.1 hypothetical protein AVU20_gp23 [Stenotrophomonas phage vB_SmaS-DLP_2]	69.35	323	8.58E-162
vB_Xar_IVIA-DoCa1	18	16785	18494	+	569	YP_009205619.1 virion structural protein [Pseudomonas phage PaMx42]	70.4	571	0
vB_Xar_IVIA-DoCa1	19	18495	19319	+	274	YP_009205620.1 virion structural protein [Pseudomonas phage PaMx42]	85.87	276	0
vB_Xar_IVIA-DoCa1	20	19321	22272	+	983	YP_009205621.1 virion structural protein [Pseudomonas phage PaMx42]	92.57	808	0
vB_Xar_IVIA-DoCa1	21	22276	24348	-	690	YP_009205622.1 putative DNA polymerase [Pseudomonas phage PaMx42]	98.99	690	0
vB_Xar_IVIA-DoCa1	22	24360	25523	-	387	YP_009205623.1 putative replicative clamp [Pseudomonas phage PaMx42]	97.16	387	0
vB_Xar_IVIA-DoCa1	23	25528	27210	-	560	YP_009205624.1 putative helicase [Pseudomonas phage PaMx42]	99.64	551	0
vB_Xar_IVIA-DoCa1	24	27176	28279	-	367	YP_009205625.1 putative RecB exonuclease [Pseudomonas phage PaMx42]	99.46	367	0
vB_Xar_IVIA-DoCa1	25	28185	28730	-	181	YP_009205626.1 hypothetical protein AVV50_gp31 [Pseudomonas phage PaMx42]	99.45	181	1.70E-135
vB_Xar_IVIA-DoCa1	26	28790	29560	-	256	YP_009205627.1 hypothetical protein AVV50_gp32 [Pseudomonas phage PaMx42]	94.3	228	2.36E-142
vB_Xar_IVIA-DoCa1	27	29699	30415	-	238	YP_009205628.1 putative RecA ATPase [Pseudomonas phage PaMx42]	100	238	2.69E-178
vB_Xar_IVIA-DoCa1	28	30568	31077	-	169	YP_009205629.1 hypothetical protein AVV50_gp34 [Pseudomonas phage PaMx42]	98.22	169	2.54E-120
vB_Xar_IVIA-DoCa1	29	31153	31725	-	190	YP_009205630.1 putative nucleotide pyrophosphohydrolase [Pseudomonas phage PaMx42]	98.93	187	7.33E-135
vB_Xar_IVIA-DoCa1	30	31878	32087	+	69	YP_009205631.1 hypothetical protein AVV50_gp36 [Pseudomonas phage PaMx42]	100	69	1.73E-44
vB_Xar_IVIA-DoCa1	31	32090	34405	+	771	YP_009205632.1 putative primase/helicase [Pseudomonas phage PaMx42]	99.87	771	0
vB_Xar_IVIA-DoCa1	32	34522	34737	+	71
vB_Xar_IVIA-DoCa1	33	34750	35250	+	166	YP_009205635.1 hypothetical protein AVV50_gp40 [Pseudomonas phage PaMx42]	96.99	166	3.32E-119
vB_Xar_IVIA-DoCa1	34	35219	35536	+	105
vB_Xar_IVIA-DoCa1	35	35837	36139	+	100	YP_009205637.1 hypothetical protein AVV50_gp42 [Pseudomonas phage PaMx42]	100	90	3.24E-63
vB_Xar_IVIA-DoCa1	36	36248	36523	+	91	YP_009205638.1 hypothetical protein AVV50_gp43 [Pseudomonas phage PaMx42]	100	80	4.42E-54
vB_Xar_IVIA-DoCa1	37	36596	36970	+	124
vB_Xar_IVIA-DoCa1	38	37028	37249	+	73	YP_009205640.1 hypothetical protein AVV50_gp45 [Pseudomonas phage PaMx42]	91.67	72	8.21E-44
vB_Xar_IVIA-DoCa1	39	37246	37782	+	178	YP_009205641.1 hypothetical protein AVV50_gp46 [Pseudomonas phage PaMx42]	96.07	178	1.18E-126
vB_Xar_IVIA-DoCa1	40	37767	38048	+	93	YP_009205642.1 hypothetical protein AVV50_gp47 [Pseudomonas phage PaMx42]	73.33	75	2.30E-38
vB_Xar_IVIA-DoCa1	41	38048	38254	+	68	YP_009205643.1 hypothetical protein AVV50_gp48 [Pseudomonas phage PaMx42]	98.53	68	6.35E-45
vB_Xar_IVIA-DoCa1	42	38244	38417	+	57	YP_009205644.1 hypothetical protein AVV50_gp49 [Pseudomonas phage PaMx42]	98.25	57	4.93E-35
vB_Xar_IVIA-DoCa1	43	38474	38779	+	101	YP_009205645.1 hypothetical protein AVV50_gp50 [Pseudomonas phage PaMx42]	99.01	101	4.05E-66
vB_Xar_IVIA-DoCa1	44	38793	39092	+	99	YP_009205646.1 hypothetical protein AVV50_gp51 [Pseudomonas phage PaMx42]	96.97	99	8.93E-68
vB_Xar_IVIA-DoCa1	45	39399	39890	+	163	YP_009205648.1 putative dCMP deaminase [Pseudomonas phage PaMx42]	89.24	158	9.64E-102
vB_Xar_IVIA-DoCa1	46	39869	40270	+	133	YP_009205649.1 hypothetical protein AVV50_gp54 [Pseudomonas phage PaMx42]	97.58	124	3.53E-85
vB_Xar_IVIA-DoCa1	47	40315	40524	+	69	YP_009205650.1 hypothetical protein AVV50_gp55 [Pseudomonas phage PaMx42]	100	69	9.65E-46
vB_Xar_IVIA-DoCa1	48	40609	41184	+	191	YP_009205651.1 hypothetical protein AVV50_gp56 [Pseudomonas phage PaMx42]	99.48	191	5.55E-135
vB_Xar_IVIA-DoCa1	49	41351	41692	+	113	YP_009205596.1 hypothetical protein AVV50_gp01 [Pseudomonas phage PaMx42]	85.58	104	2.81E-61
vB_Xar_IVIA-DoCa1	50	41692	41982	+	96	YP_009205597.1 putative holin [Pseudomonas phage PaMx42]	100	96	1.72E-64
vB_Xar_IVIA-DoCa1	51	41939	42499	+	186	YP_009205598.1 putative endolysin [Pseudomonas phage PaMx42]	99.46	186	1.55E-136
vB_Xar_IVIA-DoCa1	52	42499	42813	+	104	YP_009205599.1 putative Rz protein [Pseudomonas phage PaMx42]	100	104	5.97E-68
vB_Xar_IVIA-DoCa1	53	42728	43009	+	93	YP_009205600.1 putative Rz1 protein [Pseudomonas phage PaMx42]	100	93	1.40E-64
vB_Xar_IVIA-DoCa1	54	43065	20	+	162	YP_009205601.1 putative terminase small subunit [Pseudomonas phage PaMx42]	100	162	1e-86
vB_Xar_IVIA-DoCa2	1	1	1794	+	597	YP_008859432.1 terminase large subunit [Xylella phage Prado]	99.66	597	0
vB_Xar_IVIA-DoCa2	2	1796	2263	+	155	YP_008859433.1 hypothetical protein Prado_48 [Xylella phage Prado]	91.67	72	1.76E-41
vB_Xar_IVIA-DoCa2	3	2273	2794	+	173	YP_008859434.1 endolysin [Xylella phage Prado]	97.11	173	3.61E-124
vB_Xar_IVIA-DoCa2	4	2980	3270	+	96	YP_008859436.1 o-spanin [Xylella phage Prado]	89.58	96	7.58E-61
vB_Xar_IVIA-DoCa2	5	4771	4956	+	61	YP_008859386.1 hypothetical protein Prado_01 [Xylella phage Prado]	100	60	3.85E-38
vB_Xar_IVIA-DoCa2	6	4953	5399	+	148
vB_Xar_IVIA-DoCa2	7	5419	5949	+	176	YP_008859387.1 hypothetical protein Prado_02 [Xylella phage Prado]	90.91	176	2.20E-117
vB_Xar_IVIA-DoCa2	8	5946	6464	+	172
vB_Xar_IVIA-DoCa2	9	6461	6550	+	29	YP_008859390.1 hypothetical protein Prado_05 [Xylella phage Prado]	92.86	28	3.18E-13
vB_Xar_IVIA-DoCa2	10	6578	6751	+	57
vB_Xar_IVIA-DoCa2	11	6748	7293	+	181	YP_008859392.1 hypothetical protein Prado_07 [Xylella phage Prado]	88.95	181	1.84E-113
vB_Xar_IVIA-DoCa2	12	7286	7573	+	95	YP_008859393.1 hypothetical protein Prado_08 [Xylella phage Prado]	90.53	95	7.17E-55
vB_Xar_IVIA-DoCa2	13	7573	7950	+	125	YP_008859394.1 hypothetical protein Prado_09 [Xylella phage Prado]	92.74	124	2.99E-81
vB_Xar_IVIA-DoCa2	14	7947	8315	+	122
vB_Xar_IVIA-DoCa2	15	8385	8807	+	140	YP_008859396.1 hypothetical protein Prado_11 [Xylella phage Prado]	82.79	122	3.20E-65
vB_Xar_IVIA-DoCa2	16	8804	9070	+	88
vB_Xar_IVIA-DoCa2	17	9089	9910	+	273	YP_008859398.1 DNA primase [Xylella phage Prado]	97.06	272	0
vB_Xar_IVIA-DoCa2	18	9924	10301	+	125					PSSM-ID 412150	superfamily	17	60	6.87E-06	40271
										HNHc superfamily
										PSSM-ID 419669	superfamily	75	108	1.02E-04	37305
										HTH superfamily
vB_Xar_IVIA-DoCa2	19	10286	11575	+	429	YP_008859399.1 DNA helicase [Xylella phage Prado]	98.6	428	0
vB_Xar_IVIA-DoCa2	20	11572	12006	+	144
vB_Xar_IVIA-DoCa2	21	12003	14486	+	827	YP_008859402.1 DNA polymerase A [Xylella phage Prado]	95.89	828	0
vB_Xar_IVIA-DoCa2	22	14501	15379	+	292	YP_008859403.1 hypothetical protein Prado_18 [Xylella phage Prado]	98.97	290	0
vB_Xar_IVIA-DoCa2	23	15379	16308	+	309	YP_008859404.1 5'-3' exonuclease [Xylella phage Prado]	98.38	309	0
vB_Xar_IVIA-DoCa2	24	16305	16691	+	128	YP_008859405.1 DNA endonuclease VII [Xylella phage Prado]	98.44	128	2.92E-89
vB_Xar_IVIA-DoCa2	25	16688	17518	+	276	YP_008859406.1 3'-5' exonuclease [Xylella phage Prado]	98.55	276	0
vB_Xar_IVIA-DoCa2	26	17528	17716	+	62	YP_009791546.1 hypothetical protein HOR91_gp23 [Xanthomonas phage phi Xc10]	73.21	56	2.36E-21
vB_Xar_IVIA-DoCa2	27	17740	18099	+	119	YP_008859407.1 hypothetical protein Prado_22 [Xylella phage Prado]	98.32	119	2.59E-83
vB_Xar_IVIA-DoCa2	28	18086	18298	+	70	YP_008859408.1 hypothetical protein Prado_23 [Xylella phage Prado]	95.71	70	1.32E-45
vB_Xar_IVIA-DoCa2	29	18277	18507	+	76	YP_008859409.1 hypothetical protein Prado_24 [Xylella phage Prado]	94.2	69	3.44E-45
vB_Xar_IVIA-DoCa2	30	18504	18818	+	104	YP_008859410.1 hypothetical protein Prado_25 [Xylella phage Prado]	97.12	104	5.30E-71
vB_Xar_IVIA-DoCa2	31	18664	19713	+	349	YP_008859411.1 ATP-dependent DNA ligase [Xylella phage Prado]	98	300	0
vB_Xar_IVIA-DoCa2	32	19710	19886	+	58	YP_008859412.1 hypothetical protein Prado_27 [Xylella phage Prado]	94.83	58	9.40E-36
vB_Xar_IVIA-DoCa2	33	19888	22392	+	834	YP_008859413.1 DNA-dependent RNA polymerase [Xylella phage Prado]	98.32	834	0
vB_Xar_IVIA-DoCa2	34	22483	22683	+	66	YP_008859414.1 hypothetical protein Prado_29 [Xylella phage Prado]	96.97	66	5.24E-42
vB_Xar_IVIA-DoCa2	35	22799	23116	+	105	YP_008859415.1 hypothetical protein Prado_30 [Xylella phage Prado]	100	105	2.90E-73
vB_Xar_IVIA-DoCa2	36	23120	23464	+	114	YP_008859416.1 hypothetical protein Prado_31 [Xylella phage Prado]	100	114	3.45E-76
vB_Xar_IVIA-DoCa2	37	23466	24998	+	510	YP_008859417.1 head-tail connector [Xylella phage Prado]	99.41	508	0
vB_Xar_IVIA-DoCa2	38	24995	25840	+	281	YP_008859418.1 scaffold protein [Xylella phage Prado]	97.17	283	0
vB_Xar_IVIA-DoCa2	39	25865	26869	+	334	YP_008859419.1 major capsid protein [Xylella phage Prado]	99.7	334	0
vB_Xar_IVIA-DoCa2	40	26918	27130	+	70	YP_008859420.1 hypothetical protein Prado_35 [Xylella phage Prado]	100	70	1.53E-44
vB_Xar_IVIA-DoCa2	41	27185	27802	+	205	YP_008859421.1 tail tubular protein A [Xylella phage Prado]	97.56	205	4.01E-150
vB_Xar_IVIA-DoCa2	42	27812	30328	+	838	YP_008859422.1 tail tubular protein B [Xylella phage Prado]	98.33	838	0
vB_Xar_IVIA-DoCa2	43	30328	31212	+	294	YP_008859423.1 internal virion protein [Xylella phage Prado]	98.64	294	0
vB_Xar_IVIA-DoCa2	44	31206	33572	+	788	YP_008859424.1 internal virion protein [Xylella phage Prado]	99.36	786	0
vB_Xar_IVIA-DoCa2	45	33586	38484	+	1632	YP_008859425.1 internal virion protein [Xylella phage Prado]	98.1	1632	0
vB_Xar_IVIA-DoCa2	46	38545	39672	+	375	YP_008859426.1 tail fiber protein [Xylella phage Prado]	84.76	374	0
vB_Xar_IVIA-DoCa2	47	39672	40871	+	399
vB_Xar_IVIA-DoCa2	48	40868	41803	+	311
vB_Xar_IVIA-DoCa2	49	41800	42372	+	190	YP_008859429.1 tail fiber protein [Xylella phage Prado]	66.84	187	7.24E-95
vB_Xar_IVIA-DoCa2	50	42386	42586	+	66	YP_008859430.1 holin [Xylella phage Prado]	96.97	66	3.30E-42
vB_Xar_IVIA-DoCa2	51	42567	11	+	96	YP_008859431.1 terminase small subunit [Xylella phage Prado]	97.92	96	3e-49
vB_Xar_IVIA-DoCa3	1	1	1323	+	440	YP_009285816.1 putative terminase large subunit [Pseudomonas phage NP1]	99.32	442	0
vB_Xar_IVIA-DoCa3	2	1336	2892	+	518	YP_009285817.1 portal protein [Pseudomonas phage NP1]	99.61	518	0
vB_Xar_IVIA-DoCa3	3	2896	4095	+	399	YP_009285818.1 putative morphogenesis protein [Pseudomonas phage NP1]	99.75	399	0
vB_Xar_IVIA-DoCa3	4	4154	4969	+	271	YP_009285819.1 hypothetical protein BI064_gp08 [Pseudomonas phage NP1]	99.63	271	0
vB_Xar_IVIA-DoCa3	5	5119	6153	+	344	YP_009285820.1 major head protein [Pseudomonas phage NP1]	100.0	344	0
vB_Xar_IVIA-DoCa3	6	6219	6728	+	169	YP_009285821.1 hypothetical protein BI064_gp10 [Pseudomonas phage NP1]	98.82	169	9.24E-112
vB_Xar_IVIA-DoCa3	7	6802	7512	+	236	YP_009285822.1 hypothetical protein BI064_gp11 [Pseudomonas phage NP1]	98.31	236	6.35E-163
vB_Xar_IVIA-DoCa3	8	7516	7848	+	110	YP_009285823.1 hypothetical protein BI064_gp12 [Pseudomonas phage NP1]	98.18	110	2.01E-65
vB_Xar_IVIA-DoCa3	9	7848	8360	+	170	YP_009285824.1 virion structural protein [Pseudomonas phage NP1]	98.82	170	9.87E-116
vB_Xar_IVIA-DoCa3	10	8364	8747	+	127	YP_009603565.1 virion structural protein [Pseudomonas phage PaMx25]	97.64	127	3.79E-81
vB_Xar_IVIA-DoCa3	11	8744	9154	+	136	YP_009603566.1 tail terminator protein [Pseudomonas phage PaMx25]	99.26	136	2.03E-91
vB_Xar_IVIA-DoCa3	12	9159	10688	+	509	YP_009603567.1 major tail structural protein [Pseudomonas phage PaMx25]	97.25	509	0
vB_Xar_IVIA-DoCa3	13	10747	11166	+	139	YP_009285828.1 putative structural protein [Pseudomonas phage NP1]	100.0	139	2.21E-95
vB_Xar_IVIA-DoCa3	14	11295	11522	+	75	YP_009603569.1 hypothetical protein FDH70_gp19 [Pseudomonas phage PaMx25]	98.67	75	2.21E-46
vB_Xar_IVIA-DoCa3	15	11523	11978	+	151	YP_009285830.1 virion structural protein [Pseudomonas phage NP1]	87.42	151	2.51E-84
vB_Xar_IVIA-DoCa3	16	11978	14908	+	976	YP_009285831.1 tail length tape-measure protein [Pseudomonas phage NP1]	96.82	976	0
vB_Xar_IVIA-DoCa3	17	14923	16452	+	509	YP_001595893.1 structural phage protein [Pseudomonas virus Yua]	66.08	510	0
vB_Xar_IVIA-DoCa3	18	16464	17468	+	334	YP_009125169.1 hypothetical protein VC52_gp66 [Pseudomonas phage vB_PaeS_PAO1_Ab18]	72.46	334	6.00E-171
vB_Xar_IVIA-DoCa3	19	17470	19134	+	554	YP_009603574.1 virion structural protein [Pseudomonas phage PaMx25]	86.54	557	0
vB_Xar_IVIA-DoCa3	20	19131	19940	+	269	YP_009603575.1 virion structural protein [Pseudomonas phage PaMx25]	99.26	269	0
vB_Xar_IVIA-DoCa3	21	19950	20183	+	77	YP_009603576.1 virion structural protein [Pseudomonas phage PaMx25]	100.0	77	8.33E-46
vB_Xar_IVIA-DoCa3	22	20180	20383	+	67	YP_009285837.1 hypothetical protein BI064_gp26 [Pseudomonas phage NP1]	92.54	67	5.02E-36
vB_Xar_IVIA-DoCa3	23	20370	22547	+	725	YP_009603578.1 virion structural protein [Pseudomonas phage PaMx25]	96.28	725	0
vB_Xar_IVIA-DoCa3	24	22547	22903	+	118	YP_009285839.1 hypothetical protein BI064_gp28 [Pseudomonas phage NP1]	84.75	118	1.18E-65
vB_Xar_IVIA-DoCa3	25	22916	23281	-	121	YP_009603580.1 hypothetical protein FDH70_gp30 [Pseudomonas phage PaMx25]	99.17	121	3.79E-82
vB_Xar_IVIA-DoCa3	26	23253	23459	-	68	YP_009285841.1 hypothetical protein BI064_gp30 [Pseudomonas phage NP1]	100.0	68	1.10E-41
vB_Xar_IVIA-DoCa3	27	23521	23799	-	92	YP_009603582.1 hypothetical protein FDH70_gp32 [Pseudomonas phage PaMx25]	100.0	92	2.78E-60
vB_Xar_IVIA-DoCa3	28	23987	26167	-	726	YP_009285843.1 DNA polymerase B region [Pseudomonas phage NP1]	98.62	726	0
vB_Xar_IVIA-DoCa3	29	26219	27172	-	317	YP_009285844.1 putative replicative clamp [Pseudomonas phage NP1]	100.0	317	0
vB_Xar_IVIA-DoCa3	30	27172	28110	-	312	YP_009285845.1 putative tRNA ribotransferase [Pseudomonas phage NP1]	100.0	312	0
vB_Xar_IVIA-DoCa3	31	28169	29062	-	297	YP_009285847.1 GTP cyclohydrolase [Pseudomonas phage NP1]	99.33	297	0
vB_Xar_IVIA-DoCa3	32	29072	29494	-	140	YP_009285848.1 6-carboxytetrahydropterin synthase [Pseudomonas phage NP1]	100.0	140	6.90E-99
vB_Xar_IVIA-DoCa3	33	29499	30899	-	466	YP_009603590.1 putative QueC-like protein [Pseudomonas phage PaMx25]	97.42	466	0
vB_Xar_IVIA-DoCa3	34	30903	31610	-	235	YP_009285850.1 queuosinebiosynthesis radical SAM [Pseudomonas phage NP1]	98.3	235	3.71E-171
vB_Xar_IVIA-DoCa3	35	31701	32138	-	145	YP_009603592.1 hypothetical protein FDH70_gp42 [Pseudomonas phage PaMx25]	81.03	174	1.16E-64
vB_Xar_IVIA-DoCa3	36	32235	32906	-	223	YP_009603593.1 hypothetical protein FDH70_gp43 [Pseudomonas phage PaMx25]	96.86	223	1.05E-157
vB_Xar_IVIA-DoCa3	37	32896	33069	-	57	YP_009285853.1 hypothetical protein BI064_gp42 [Pseudomonas phage NP1]	98.25	57	2.55E-30
vB_Xar_IVIA-DoCa3	38	33110	33640	-	176	YP_009285854.1 hypothetical protein BI064_gp43 [Pseudomonas phage NP1]	97.73	176	1.30E-119
vB_Xar_IVIA-DoCa3	39	33788	35563	-	591	YP_009285855.1 DNA helicase [Pseudomonas phage NP1]	99.83	591	0
vB_Xar_IVIA-DoCa3	40	35560	36492	-	310	YP_009603597.1 putative RecB exonuclease [Pseudomonas phage PaMx25]	99.68	310	0
vB_Xar_IVIA-DoCa3	41	36520	36711	-	63	YP_009285857.1 putative DNA topoisomerase [Pseudomonas phage NP1]	100.0	63	4.02E-35
vB_Xar_IVIA-DoCa3	42	36774	37616	-	280	YP_009603599.1 hypothetical protein FDH70_gp49 [Pseudomonas phage PaMx25]	100.0	280	0
vB_Xar_IVIA-DoCa3	43	37622	38347	-	241	YP_009285859.1 ATPase [Pseudomonas phage NP1]	100.0	241	1.98E-175
vB_Xar_IVIA-DoCa3	44	38347	39237	-	296	YP_009285860.1 hypothetical protein BI064_gp49 [Pseudomonas phage NP1]	100.0	296	0
vB_Xar_IVIA-DoCa3	45	39234	39389	-	51	YP_009285861.1 hypothetical protein BI064_gp50 [Pseudomonas phage NP1]	100.0	51	8.35E-28
vB_Xar_IVIA-DoCa3	46	39386	40288	-	300	YP_009285862.1 DNA ligase [Pseudomonas phage NP1]	99.67	300	0
vB_Xar_IVIA-DoCa3	47	40290	41030	-	246	YP_009285863.1 thymidylate synthase [Pseudomonas phage NP1]	99.19	246	0
vB_Xar_IVIA-DoCa3	48	41027	41488	-	153	YP_009603605.1 putative ribonuclease H like protein [Pseudomonas phage PaMx25]	98.04	153	1.20E-105
vB_Xar_IVIA-DoCa3	49	41472	41924	-	150	YP_009603606.1 hypothetical protein FDH70_gp56 [Pseudomonas phage PaMx25]	99.33	150	2.58E-105
vB_Xar_IVIA-DoCa3	50	41933	42415	-	160	YP_009285866.1 deoxyuridine 5'-triphosphate nucleotide hydrolase [Pseudomonas phage NP1]	100.0	160	4.40E-115
vB_Xar_IVIA-DoCa3	51	42509	44959	-	816	YP_009285867.1 putative primase/helicase [Pseudomonas phage NP1]	99.75	816	0
vB_Xar_IVIA-DoCa3	52	44956	45198	-	80	YP_009285868.1 hypothetical protein BI064_gp57 [Pseudomonas phage NP1]	100.0	80	5.52E-49
vB_Xar_IVIA-DoCa3	53	45289	45933	-	214	YP_009603610.1 hypothetical protein FDH70_gp60 [Pseudomonas phage PaMx25]	100.0	214	6.24E-157
vB_Xar_IVIA-DoCa3	54	46333	46635	+	100	YP_009603612.1 hypothetical protein FDH70_gp62 [Pseudomonas phage PaMx25]	100.0	100	2.09E-66
vB_Xar_IVIA-DoCa3	55	46691	46903	+	70
vB_Xar_IVIA-DoCa3	56	47315	47947	+	210	YP_009285872.1 hypothetical protein BI064_gp61 [Pseudomonas phage NP1]	99.05	210	1.97E-150
vB_Xar_IVIA-DoCa3	57	47950	48468	+	172	YP_009603614.1 hypothetical protein FDH70_gp64 [Pseudomonas phage PaMx25]	100.0	172	1.84E-120
vB_Xar_IVIA-DoCa3	58	48468	48896	+	142	YP_009285874.1 hypothetical protein BI064_gp63 [Pseudomonas phage NP1]	100.0	142	1.99E-99
vB_Xar_IVIA-DoCa3	59	48893	49069	+	58	YP_008318855.1 F-box domain containing protein [Pandoravirus dulcis]	76.92	13	47326
vB_Xar_IVIA-DoCa3	60	49066	49347	+	93
vB_Xar_IVIA-DoCa3	61	49340	49627	+	95	YP_009285876.1 putative znf domain containing protein [Pseudomonas phage NP1]	100.0	95	5.43E-62
vB_Xar_IVIA-DoCa3	62	49612	50145	+	177	YP_009285877.1 putative nucleotide triphosphate hydrolase [Pseudomonas phage NP1]	96.61	177	3.28E-121
vB_Xar_IVIA-DoCa3	63	50142	50564	+	140	YP_009285878.1 hypothetical protein BI064_gp67 [Pseudomonas phage NP1]	99.29	140	3.91E-94
vB_Xar_IVIA-DoCa3	64	50570	52525	+	651	YP_009285879.1 ribonucleotide reductase of class II [Pseudomonas phage NP1]	96.99	631	0
vB_Xar_IVIA-DoCa3	65	52604	53065	+	153	YP_009285880.1 hypothetical protein BI064_gp69 [Pseudomonas phage NP1]	100.0	153	2.76E-109
vB_Xar_IVIA-DoCa3	66	53062	53295	+	77	YP_009285881.1 hypothetical protein BI064_gp70 [Pseudomonas phage NP1]	97.37	76	1.21E-41
vB_Xar_IVIA-DoCa3	67	53379	54902	+	507	YP_009603623.1 putative UvrD helicase [Pseudomonas phage PaMx25]	82.92	480	0
vB_Xar_IVIA-DoCa3	68	54988	55356	+	122	YP_009285883.1 hypothetical protein BI064_gp72 [Pseudomonas phage NP1]	100.0	121	4.59E-83
vB_Xar_IVIA-DoCa3	69	55334	55495	+	53	YP_009285884.1 hypothetical protein BI064_gp73 [Pseudomonas phage NP1]	100.0	53	3.27E-25
vB_Xar_IVIA-DoCa3	70	55492	55746	+	84	YP_009285885.1 hypothetical protein BI064_gp74 [Pseudomonas phage NP1]	98.81	84	1.19E-49
vB_Xar_IVIA-DoCa3	71	55685	55924	+	79	YP_009603551.1 hypothetical protein FDH70_gp01 [Pseudomonas phage PaMx25]	97.22	36	1.46E-11
vB_Xar_IVIA-DoCa3	72	55921	56445	+	174	YP_009285812.1 putative lytic transglycosylase [Pseudomonas phage NP1]	98.28	174	3.32E-122
vB_Xar_IVIA-DoCa3	73	56501	56905	+	134	YP_009285813.1 hypothetical protein BI064_gp02 [Pseudomonas phage NP1]	100.0	121	2.56E-80
vB_Xar_IVIA-DoCa3	74	56883	57446	+	187	YP_009285814.1 hypothetical protein BI064_gp03 [Pseudomonas phage NP1]	98.4	187	1.35E-129
vB_Xar_IVIA-DoCa3	75	57661	4	+	148	YP_009285815.1 putative terminase small subunit [Pseudomonas phage NP1]	100.0	148	1e-101
vB_Xar_IVIA-DoCa4	1	1	1794	+	597	YP_008859432.1 terminase large subunit [Xylella phage Prado]	99.83	597	0
vB_Xar_IVIA-DoCa4	2	1775	2263	+	162	YP_008859433.1 hypothetical protein Prado_48 [Xylella phage Prado]	91.67	72	8.77E-41
vB_Xar_IVIA-DoCa4	3	2273	2794	+	173	YP_008859434.1 endolysin [Xylella phage Prado]	97.69	173	1.86E-125
vB_Xar_IVIA-DoCa4	4	2980	3270	+	96	YP_008859436.1 o-spanin [Xylella phage Prado]	95.83	96	4.89E-64
vB_Xar_IVIA-DoCa4	5	3216	3692	+	158	YP_008859437.1 hypothetical protein Prado_52 [Xylella phage Prado]	94.87	117	4.23E-64
vB_Xar_IVIA-DoCa4	6	5204	5392	+	62	YP_008859386.1 hypothetical protein Prado_01 [Xylella phage Prado]	98.39	62	7.40E-39
vB_Xar_IVIA-DoCa4	7	5481	6011	+	176	YP_008859387.1 hypothetical protein Prado_02 [Xylella phage Prado]	97.73	176	9.97E-125
vB_Xar_IVIA-DoCa4	8	6008	6511	+	167
vB_Xar_IVIA-DoCa4	9	6523	6864	+	113	YP_008859389.1 hypothetical protein Prado_04 [Xylella phage Prado]	80	100	2.56E-49
vB_Xar_IVIA-DoCa4	10	6931	7056	+	41	YP_008859390.1 hypothetical protein Prado_05 [Xylella phage Prado]	100	41	4.06E-25
vB_Xar_IVIA-DoCa4	11	7049	7222	+	57
vB_Xar_IVIA-DoCa4	12	7219	7761	+	180	YP_008859392.1 hypothetical protein Prado_07 [Xylella phage Prado]	94.44	180	1.58E-124
vB_Xar_IVIA-DoCa4	13	7754	8041	+	95	YP_008859393.1 hypothetical protein Prado_08 [Xylella phage Prado]	98.95	95	8.33E-67
vB_Xar_IVIA-DoCa4	14	8041	8418	+	125	YP_008859394.1 hypothetical protein Prado_09 [Xylella phage Prado]	93.55	124	2.25E-81
vB_Xar_IVIA-DoCa4	15	8415	8783	+	122
vB_Xar_IVIA-DoCa4	16	8854	9285	+	143	YP_008859396.1 hypothetical protein Prado_11 [Xylella phage Prado]	96.72	122	7.72E-81
vB_Xar_IVIA-DoCa4	17	9282	9515	+	77	YP_008859397.1 hypothetical protein Prado_12 [Xylella phage Prado]	100	77	3.52E-52
vB_Xar_IVIA-DoCa4	18	9531	10355	+	274	YP_008859398.1 DNA primase [Xylella phage Prado]	98.91	274	0
vB_Xar_IVIA-DoCa4	19	10346	11632	+	428	YP_008859399.1 DNA helicase [Xylella phage Prado]	99.77	428	0
vB_Xar_IVIA-DoCa4	20	11629	12084	+	151	YP_008859400.1 hypothetical protein Prado_15 [Xylella phage Prado]	90.91	55	1.01E-30
vB_Xar_IVIA-DoCa4	21	12095	14578	+	827	YP_008859402.1 DNA polymerase A [Xylella phage Prado]	96.38	828	0
vB_Xar_IVIA-DoCa4	22	14593	15471	+	292	YP_008859403.1 hypothetical protein Prado_18 [Xylella phage Prado]	99.66	292	0
vB_Xar_IVIA-DoCa4	23	15471	16400	+	309	YP_008859404.1 5'-3' exonuclease [Xylella phage Prado]	100	309	0
vB_Xar_IVIA-DoCa4	24	16397	16783	+	128	YP_008859405.1 DNA endonuclease VII [Xylella phage Prado]	97.66	128	1.65E-89
vB_Xar_IVIA-DoCa4	25	16780	17610	+	276	YP_008859406.1 3'-5' exonuclease [Xylella phage Prado]	97.1	276	0
vB_Xar_IVIA-DoCa4	26	17620	18192	+	190	YP_008859407.1 hypothetical protein Prado_22 [Xylella phage Prado]	75.77	194	2.31E-92
vB_Xar_IVIA-DoCa4	27	18179	18391	+	70	YP_008859408.1 hypothetical protein Prado_23 [Xylella phage Prado]	92.86	70	5.20E-45
vB_Xar_IVIA-DoCa4	28	18391	18600	+	69	YP_008859409.1 hypothetical protein Prado_24 [Xylella phage Prado]	92.75	69	1.08E-45
vB_Xar_IVIA-DoCa4	29	18597	18911	+	104	YP_008859410.1 hypothetical protein Prado_25 [Xylella phage Prado]	96.15	104	4.50E-71
vB_Xar_IVIA-DoCa4	30	18904	19806	+	300	YP_008859411.1 ATP-dependent DNA ligase [Xylella phage Prado]	98	300	0
vB_Xar_IVIA-DoCa4	31	19803	19994	+	63
vB_Xar_IVIA-DoCa4	33	22594	22794	+	66	YP_008859414.1 hypothetical protein Prado_29 [Xylella phage Prado]	96.97	66	5.24E-42
vB_Xar_IVIA-DoCa4	34	22910	23227	+	105	YP_008859415.1 hypothetical protein Prado_30 [Xylella phage Prado]	100	105	2.90E-73
vB_Xar_IVIA-DoCa4	35	23231	23575	+	114	YP_008859416.1 hypothetical protein Prado_31 [Xylella phage Prado]	100	114	3.45E-76
vB_Xar_IVIA-DoCa4	36	23577	25109	+	510	YP_008859417.1 head-tail connector [Xylella phage Prado]	99.41	508	0
vB_Xar_IVIA-DoCa4	37	25106	25954	+	282	YP_008859418.1 scaffold protein [Xylella phage Prado]	97.53	283	0
vB_Xar_IVIA-DoCa4	38	25979	26983	+	334	YP_008859419.1 major capsid protein [Xylella phage Prado]	99.7	334	0
vB_Xar_IVIA-DoCa4	39	27054	27266	+	70	YP_008859420.1 hypothetical protein Prado_35 [Xylella phage Prado]	98.57	70	3.37E-44
vB_Xar_IVIA-DoCa4	40	27321	27938	+	205	YP_008859421.1 tail tubular protein A [Xylella phage Prado]	97.56	205	4.01E-150
vB_Xar_IVIA-DoCa4	41	27948	30464	+	838	YP_008859422.1 tail tubular protein B [Xylella phage Prado]	98.45	838	0
vB_Xar_IVIA-DoCa4	42	30464	31348	+	294	YP_008859423.1 internal virion protein [Xylella phage Prado]	97.96	294	0
vB_Xar_IVIA-DoCa4	43	31342	33708	+	788	YP_008859424.1 internal virion protein [Xylella phage Prado]	99.49	786	0
vB_Xar_IVIA-DoCa4	44	33722	38620	+	1632	YP_008859425.1 internal virion protein [Xylella phage Prado]	97.86	1632	0
vB_Xar_IVIA-DoCa4	45	38681	39808	+	375	YP_008859426.1 tail fiber protein [Xylella phage Prado]	84.76	374	0
vB_Xar_IVIA-DoCa4	46	39808	41013	+	401
vB_Xar_IVIA-DoCa4	47	40998	41951	+	317	YP_008859428.1 tail fiber protein [Xylella phage Prado]	79.37	315	1.21E-178
vB_Xar_IVIA-DoCa4	48	41948	42517	+	189	YP_008859429.1 tail fiber protein [Xylella phage Prado]	75.4	187	3.17E-108
vB_Xar_IVIA-DoCa4	49	42536	42736	+	66	YP_008859430.1 holin [Xylella phage Prado]	96.97	66	3.30E-42
vB_Xar_IVIA-DoCa4	50	42717	11	+	96	YP_008859431.1 terminase small subunit [Xylella phage Prado]	97.92	96	1e-49
vB_Xar_IVIA-DoCa5	1	1	1470	+	489	YP_009199443.1 putative terminase large subunit [Pseudomonas phage PaMx74]	86.82	493	0
vB_Xar_IVIA-DoCa5	2	2032	3906	+	624	YP_009996939.1 ribonucleotide reductase of class Ia (aerobic) alpha subunit [Xanthomonas phage Xoo-sp2]	83.86	607	0
vB_Xar_IVIA-DoCa5	3	3896	4906	+	336	YP_009996940.1 ribonucleotide reductase of class Ia (aerobic) beta subunit [Xanthomonas phage Xoo-sp2]	89.06	329	0
vB_Xar_IVIA-DoCa5	4	5021	6646	+	541
vB_Xar_IVIA-DoCa5	5	6719	6970	+	83
vB_Xar_IVIA-DoCa5	6	6970	7437	+	155	YP_009997010.1 3'-phosphatase, 5'-polynucleotide kinase, phage-associated [Xanthomonas phage Bosa]	70.97	155	1.48E-71
vB_Xar_IVIA-DoCa5	7	7437	8327	+	296	YP_009199450.1 putative DNA ligase [Pseudomonas phage PaMx74]	70.65	293	1.45E-145
vB_Xar_IVIA-DoCa5	8	8412	9878	+	488	YP_009210620.1 portal protein [Pseudomonas phage PaMx28]	77.54	472	0
vB_Xar_IVIA-DoCa5	9	9878	11065	+	395	YP_009199452.1 putative morphogenesis protein [Pseudomonas phage PaMx74]	76.84	393	0
vB_Xar_IVIA-DoCa5	10	11173	11949	+	258	YP_009199453.1 putative virion structural protein [Pseudomonas phage PaMx74]	85.6	257	6.51E-157
vB_Xar_IVIA-DoCa5	11	12006	12980	-	324	YP_009199454.1 hypothetical protein AVV49_gp15 [Pseudomonas phage PaMx74]	60.39	308	3.20E-107
vB_Xar_IVIA-DoCa5	12	13028	13324	-	98	YP_009199456.1 hypothetical protein AVV49_gp17 [Pseudomonas phage PaMx74]	60.0	95	9.68E-28
vB_Xar_IVIA-DoCa5	13	13335	13544	-	69	YP_009996953.1 hypothetical protein JTY55_gp30 [Xanthomonas phage Xoo-sp2]	72.46	69	7.88E-28
vB_Xar_IVIA-DoCa5	14	13619	13882	-	87
vB_Xar_IVIA-DoCa5	15	14443	15375	+	310	YP_009996955.1 major head protein [Xanthomonas phage Xoo-sp2]	90.97	310	0
vB_Xar_IVIA-DoCa5	16	15463	15867	+	134
vB_Xar_IVIA-DoCa5	17	15924	16505	+	193
vB_Xar_IVIA-DoCa5	18	16526	17047	+	173	YP_009996958.1 structral protein [Xanthomonas phage Xoo-sp2]	69.54	174	1.03E-81
vB_Xar_IVIA-DoCa5	19	17050	17442	+	130
vB_Xar_IVIA-DoCa5	20	17442	17843	+	133	YP_009210635.1 virion structural protein [Pseudomonas phage PaMx28]	75.19	129	2.33E-66
vB_Xar_IVIA-DoCa5	21	17855	18277	+	140	YP_009199464.1 putative tail terminator protein [Pseudomonas phage PaMx74]	86.23	138	2.32E-81
vB_Xar_IVIA-DoCa5	22	18308	19615	+	435	YP_009199465.1 putative major tail structural protein [Pseudomonas phage PaMx74]	66.04	427	0
vB_Xar_IVIA-DoCa5	23	19615	20073	+	152	YP_009996963.1 hypothetical protein JTY55_gp40 [Xanthomonas phage Xoo-sp2]	77.69	130	1.42E-60
vB_Xar_IVIA-DoCa5	24	20338	22791	+	817	YP_009199468.1 putative tail tape measure protein [Pseudomonas phage PaMx74]	69.22	809	0
vB_Xar_IVIA-DoCa5	25	22810	24348	+	512	YP_001595893.1 structural phage protein [Pseudomonas virus Yua]	65.23	512	0
vB_Xar_IVIA-DoCa5	26	24367	25368	+	333	YP_009125169.1 hypothetical protein VC52_gp66 [Pseudomonas phage vB_PaeS_PAO1_Ab18]	63.55	332	2.74E-151
vB_Xar_IVIA-DoCa5	27	25373	27043	+	556	YP_009199471.1 putative virion structural protein [Pseudomonas phage PaMx74]	71.59	521	0
vB_Xar_IVIA-DoCa5	28	27043	27855	+	270	YP_009199472.1 putative virion structural protein [Pseudomonas phage PaMx74]	79.26	270	5.56E-164
vB_Xar_IVIA-DoCa5	29	27866	28096	+	76	YP_009199473.1 putative virion structural protein [Pseudomonas phage PaMx74]	89.47	76	1.32E-41
vB_Xar_IVIA-DoCa5	30	28093	28314	+	73	YP_009199474.1 hypothetical protein AVV49_gp35 [Pseudomonas phage PaMx74]	73.85	65	1.91E-23
vB_Xar_IVIA-DoCa5	31	28304	30874	+	856	YP_009199475.1 putative virion structural protein [Pseudomonas phage PaMx74]	71.28	686	0
vB_Xar_IVIA-DoCa5	32	30879	31196	+	105	YP_009996972.1 hypothetical protein JTY55_gp49 [Xanthomonas phage Xoo-sp2]	64.81	108	8.16E-39
vB_Xar_IVIA-DoCa5	33	31193	31696	+	167	YP_009210649.1 putative endolysin [Pseudomonas phage PaMx28]	78.92	166	5.23E-88
vB_Xar_IVIA-DoCa5	34	31707	32165	+	152	YP_009199478.1 putative virion structural protein [Pseudomonas phage PaMx74]	70.9	134	1.33E-57
vB_Xar_IVIA-DoCa5	35	32185	32364	+	59	YP_009996975.1 hypothetical protein JTY55_gp52 [Xanthomonas phage Xoo-sp2]	66.67	57	1.44E-19
vB_Xar_IVIA-DoCa5	36	32364	32645	+	93	YP_009210652.1 hypothetical protein AVV51_gp40 [Pseudomonas phage PaMx28]	87.36	87	3.45E-47
vB_Xar_IVIA-DoCa5	37	32781	32969	-	62
vB_Xar_IVIA-DoCa5	38	33035	33286	-	83	YP_009996978.1 hypothetical protein JTY55_gp55 [Xanthomonas phage Xoo-sp2]	64.79	71	5.82E-24
vB_Xar_IVIA-DoCa5	39	33300	33602	-	100
vB_Xar_IVIA-DoCa5	40	33604	33891	-	95	YP_009210657.1 putative HIRAN domain-containing protein [Pseudomonas phage PaMx28]	60.64	94	5.57E-30
vB_Xar_IVIA-DoCa5	41	33899	34375	-	158	YP_009210658.1 hypothetical protein AVV51_gp46 [Pseudomonas phage PaMx28]	67.63	173	6.34E-67
vB_Xar_IVIA-DoCa5	42	34506	34784	-	92
vB_Xar_IVIA-DoCa5	43	34958	35191	-	77	YP_009997054.1 hypothetical protein JTY56_gp52 [Xanthomonas phage Bosa]	83.58	67	3.47E-30
vB_Xar_IVIA-DoCa5	44	35288	35734	-	148	YP_009199488.1 hypothetical protein AVV49_gp49 [Pseudomonas phage PaMx74]	81.76	148	2.02E-84
vB_Xar_IVIA-DoCa5	45	35719	36183	-	154	YP_009199489.1 putative dihydrofolate reductase [Pseudomonas phage PaMx74]	68.39	155	3.43E-66
vB_Xar_IVIA-DoCa5	46	36180	36635	-	151	YP_009996986.1 dCMP deaminase [Xanthomonas phage Xoo-sp2]	70.2	151	2.91E-73
vB_Xar_IVIA-DoCa5	47	36639	37502	-	287	YP_009199491.1 putative thymidylate synthase [Pseudomonas phage PaMx74]	77.85	298	4.00E-170
vB_Xar_IVIA-DoCa5	48	37499	38272	-	257	YP_009996988.1 HAD superfamily hydrolase [Xanthomonas phage Xoo-sp2]	79.45	253	2.73E-147
vB_Xar_IVIA-DoCa5	49	38361	38582	-	73	YP_009210666.1 hypothetical protein AVV51_gp54 [Pseudomonas phage PaMx28]	73.24	71	2.10E-30
vB_Xar_IVIA-DoCa5	50	38582	39586	-	334	YP_009210667.1 hypothetical protein AVV51_gp55 [Pseudomonas phage PaMx28]	78.98	333	0
vB_Xar_IVIA-DoCa5	51	39690	40166	-	158	YP_009199495.1 hypothetical protein AVV49_gp56 [Pseudomonas phage PaMx74]	84.62	78	1.51E-36
vB_Xar_IVIA-DoCa5	52	40304	41785	-	493	YP_009199496.1 putative helicase [Pseudomonas phage PaMx74]	89.66	493	0
vB_Xar_IVIA-DoCa5	53	41796	44102	-	768	YP_009199498.1 putative DNA polymerase [Pseudomonas phage PaMx74]	81.51	768	0
vB_Xar_IVIA-DoCa5	54	44099	44584	-	161	YP_009996995.1 hypothetical protein JTY55_gp72 [Xanthomonas phage Xoo-sp2]	68.92	148	9.01E-68
vB_Xar_IVIA-DoCa5	55	44578	44973	-	131	YP_009210672.1 hypothetical protein AVV51_gp60 [Pseudomonas phage PaMx28]	74.81	131	1.13E-64
vB_Xar_IVIA-DoCa5	56	44973	45191	-	72
vB_Xar_IVIA-DoCa5	57	45188	45523	-	111	YP_009199502.1 hypothetical protein AVV49_gp63 [Pseudomonas phage PaMx74]	75.7	107	2.76E-51
vB_Xar_IVIA-DoCa5	58	45520	45705	-	61	YP_009996998.1 hypothetical protein JTY55_gp75 [Xanthomonas phage Xoo-sp2]	69.81	53	3.04E-17
vB_Xar_IVIA-DoCa5	59	45705	46382	-	225	YP_009199504.1 hypothetical protein AVV49_gp65 [Pseudomonas phage PaMx74]	90.54	222	3.46E-148
vB_Xar_IVIA-DoCa5	60	46382	46558	-	58	YP_009210675.1 hypothetical protein AVV51_gp63 [Pseudomonas phage PaMx28]	72.73	55	8.37E-18
vB_Xar_IVIA-DoCa5	61	46573	46779	-	68
vB_Xar_IVIA-DoCa5	62	46782	46997	-	71	YP_009210676.1 hypothetical protein AVV51_gp64 [Pseudomonas phage PaMx28]	62.5	72	5.72E-11
vB_Xar_IVIA-DoCa5	63	47115	47717	-	200	YP_009210678.1 putative DNA binding protein [Pseudomonas phage PaMx28]	87.31	197	6.30E-123
vB_Xar_IVIA-DoCa5	64	47808	48104	-	98	YP_009199507.1 hypothetical protein AVV49_gp68 [Pseudomonas phage PaMx74]	83.7	92	4.40E-51
vB_Xar_IVIA-DoCa5	65	48104	48679	-	191	YP_009199508.1 putative nucleotide pyrophosphohydrolase [Pseudomonas phage PaMx74]	68.42	190	2.58E-86
vB_Xar_IVIA-DoCa5	66	48704	49426	-	240
vB_Xar_IVIA-DoCa5	67	49458	50993	-	511	YP_009199510.1 hypothetical protein AVV49_gp71 [Pseudomonas phage PaMx74]	85.28	496	0
vB_Xar_IVIA-DoCa5	68	50996	51262	-	88	YP_009996929.1 hypothetical protein JTY55_gp06 [Xanthomonas phage Xoo-sp2]	84.09	88	3.84E-46
vB_Xar_IVIA-DoCa5	69	51264	51701	-	145	YP_009199512.1 hypothetical protein AVV49_gp73 [Pseudomonas phage PaMx74]	83.64	55	1.60E-21
vB_Xar_IVIA-DoCa5	70	51894	52082	+	62	YP_009199513.1 hypothetical protein AVV49_gp74 [Pseudomonas phage PaMx74]	78.18	55	5.84E-17
vB_Xar_IVIA-DoCa5	71	52079	54418	+	779	YP_009199514.1 putative primase/polymerase [Pseudomonas phage PaMx74]	86.95	774	0
vB_Xar_IVIA-DoCa5	72	55096	55701	+	201	YP_009210613.1 putative terminase small subunit [Pseudomonas phage PaMx28]	78.61	201	4.34E-110
vB_Xar_IVIA-DoCa5	73	55750	55983	+	77	YP_009199441.1 hypothetical protein AVV49_gp02 [Pseudomonas phage PaMx74]	72.37	76	1.30E-31
vB_Xar_IVIA-DoCa5	74	55992	1	+	138	YP_009210616.1 hypothetical protein AVV51_gp04, partial [Pseudomonas phage PaMx28]	68.33	120	2e-53
vB_Xar_IVIA-DoCa6	1	1	1473	+	490	YP_009997003.1 Phage terminase, large subunit [Xanthomonas phage Bosa]	94.08	490	0
vB_Xar_IVIA-DoCa6	2	2137	2538	+	133	YP_009997004.1 hypothetical protein JTY56_gp02 [Xanthomonas phage Bosa]	65.67	134	1.29E-58
vB_Xar_IVIA-DoCa6	3	2535	2969	+	144	YP_009997005.1 hypothetical protein JTY56_gp03 [Xanthomonas phage Bosa]	88.89	144	8.04E-77
vB_Xar_IVIA-DoCa6	4	3035	4999	+	654	YP_009997006.1 Ribonucleotide reductase of class Ia (aerobic),alpha subunit [Xanthomonas phage Bosa]	98.68	606	0
vB_Xar_IVIA-DoCa6	5	4989	5999	+	336	YP_009997007.1 Ribonucleotide reductase of class Ia (aerobic),beta subunit [Xanthomonas phage Bosa]	99.09	330	0
vB_Xar_IVIA-DoCa6	6	6110	7750	+	546	YP_009997008.1 Phage protein [Xanthomonas phage Bosa]	95.06	547	0
vB_Xar_IVIA-DoCa6	7	7819	8271	+	150	YP_009997009.1 hypothetical protein JTY56_gp07 [Xanthomonas phage Bosa]	78.08	146	2.02E-70
vB_Xar_IVIA-DoCa6	8	8264	8734	+	156	YP_009997010.1 3'-phosphatase, 5'-polynucleotide kinase, phage-associated [Xanthomonas phage Bosa]	95.45	154	1.31E-103
vB_Xar_IVIA-DoCa6	9	8734	9627	+	297	YP_009997011.1 DNA ligase, phage-associated [Xanthomonas phage Bosa]	90.44	293	0
vB_Xar_IVIA-DoCa6	10	9713	11224	+	503	YP_009997012.1 62kDa structural protein [Xanthomonas phage Bosa]	94.37	515	0
vB_Xar_IVIA-DoCa6	11	11224	14802	+	1192	YP_009997013.1 Phage protein [Xanthomonas phage Bosa]	94.04	1192	0
vB_Xar_IVIA-DoCa6	12	14804	15076	+	90	YP_009997014.1 hypothetical protein JTY56_gp12 [Xanthomonas phage Bosa]	96.67	90	4.22E-52
vB_Xar_IVIA-DoCa6	13	15092	16006	+	304	YP_009997015.1 Phage protein [Xanthomonas phage Bosa]	99.23	261	0
vB_Xar_IVIA-DoCa6	14	16056	16541	-	161	YP_009997016.1 Uncharacterized protein COG3236 [Xanthomonas phage Bosa]	95.65	161	2.53E-109
vB_Xar_IVIA-DoCa6	15	16580	17473	-	297	YP_009997017.1 hypothetical protein JTY56_gp15 [Xanthomonas phage Bosa]	93.71	302	0
vB_Xar_IVIA-DoCa6	16	17539	17847	-	102	YP_009996951.1 hypothetical protein JTY55_gp28 [Xanthomonas phage Xoo-sp2]	73.2	97	1.65E-40
vB_Xar_IVIA-DoCa6	17	17847	18119	-	90
vB_Xar_IVIA-DoCa6	18	18129	18314	-	61
vB_Xar_IVIA-DoCa6	19	18314	18526	-	70	YP_009997020.1 hypothetical protein JTY56_gp18 [Xanthomonas phage Bosa]	92.86	70	2.87E-40
vB_Xar_IVIA-DoCa6	20	18534	18707	-	57	YP_009997021.1 hypothetical protein JTY56_gp19 [Xanthomonas phage Bosa]	100.0	57	1.05E-31
vB_Xar_IVIA-DoCa6	21	19337	20269	+	310	YP_009997022.1 hypothetical protein JTY56_gp20 [Xanthomonas phage Bosa]	99.03	310	0
vB_Xar_IVIA-DoCa6	22	20337	20570	+	77	YP_009997023.1 hypothetical protein JTY56_gp21 [Xanthomonas phage Bosa]	93.51	77	1.13E-32
vB_Xar_IVIA-DoCa6	23	20637	21248	+	203	YP_009997024.1 Phage protein [Xanthomonas phage Bosa]	97.54	203	1.66E-141
vB_Xar_IVIA-DoCa6	24	21270	21794	+	174	YP_009997025.1 Phage protein [Xanthomonas phage Bosa]	99.43	174	1.95E-120
vB_Xar_IVIA-DoCa6	25	21796	22164	+	122	YP_009997026.1 JK_22P [Xanthomonas phage Bosa]	95.9	122	4.06E-76
vB_Xar_IVIA-DoCa6	26	22166	22558	+	130	YP_009997027.1 Phage protein [Xanthomonas phage Bosa]	97.69	130	4.63E-86
vB_Xar_IVIA-DoCa6	27	22571	22993	+	140	YP_009997028.1 hypothetical protein JTY56_gp26 [Xanthomonas phage Bosa]	97.86	140	9.67E-96
vB_Xar_IVIA-DoCa6	28	23016	23957	+	313	YP_009997029.1 Phage protein [Xanthomonas phage Bosa]	98.72	313	0
vB_Xar_IVIA-DoCa6	29	23960	24409	+	149	YP_009997030.1 hypothetical protein JTY56_gp28 [Xanthomonas phage Bosa]	96.27	134	1.69E-86
vB_Xar_IVIA-DoCa6	30	24448	24693	+	81	YP_009997031.1 hypothetical protein JTY56_gp29 [Xanthomonas phage Bosa]	98.77	81	2.19E-48
vB_Xar_IVIA-DoCa6	31	24674	27154	+	826	YP_009997032.1 Phage tail length tape-measure protein 1 [Xanthomonas phage Bosa]	99.27	826	0
vB_Xar_IVIA-DoCa6	32	27170	28624	+	484	YP_009997033.1 Phage protein [Xanthomonas phage Bosa]	98.14	484	0
vB_Xar_IVIA-DoCa6	33	28630	29613	+	327	YP_009997034.1 Phage protein [Xanthomonas phage Bosa]	94.8	327	0
vB_Xar_IVIA-DoCa6	34	29615	31297	+	560	YP_009997035.1 Phage protein [Xanthomonas phage Bosa]	97.68	560	0
vB_Xar_IVIA-DoCa6	35	31297	32109	+	270	YP_009997036.1 Phage FAD/FMN-containing dehydrogenase [Xanthomonas phage Bosa]	98.89	270	0
vB_Xar_IVIA-DoCa6	36	32122	32355	+	77	YP_009997037.1 Phage protein [Xanthomonas phage Bosa]	98.7	77	3.54E-46
vB_Xar_IVIA-DoCa6	37	32379	32555	+	58	YP_009997038.1 hypothetical protein JTY56_gp36 [Xanthomonas phage Bosa]	100.0	58	4.29E-32
vB_Xar_IVIA-DoCa6	38	32542	34857	+	771	YP_009997039.1 hypothetical protein JTY56_gp37 [Xanthomonas phage Bosa]	96.24	771	0
vB_Xar_IVIA-DoCa6	39	34857	35636	+	259	YP_009997040.1 Phage tail fiber protein [Xanthomonas phage Bosa]	97.3	259	0
vB_Xar_IVIA-DoCa6	40	35640	35804	+	54	YP_009997041.1 hypothetical protein JTY56_gp39 [Xanthomonas phage Bosa]	98.15	54	2.11E-27
vB_Xar_IVIA-DoCa6	41	35814	36758	+	314	YP_009997042.1 hypothetical protein JTY56_gp40 [Xanthomonas phage Bosa]	91.72	314	0
vB_Xar_IVIA-DoCa6	42	36761	38044	+	427	YP_009997043.1 Fibronectin type III domain protein [Xanthomonas phage Bosa]	82.67	427	0
vB_Xar_IVIA-DoCa6	43	38044	38346	+	100	YP_009997044.1 hypothetical protein JTY56_gp42 [Xanthomonas phage Bosa]	98.99	99	5.84E-64
vB_Xar_IVIA-DoCa6	44	38343	38837	+	164	YP_009997045.1 Phage endolysin [Xanthomonas phage Bosa]	98.17	164	7.20E-112
vB_Xar_IVIA-DoCa6	45	38848	39324	+	158	YP_009997046.1 Phage protein [Xanthomonas phage Bosa]	99.37	158	1.24E-104
vB_Xar_IVIA-DoCa6	46	39137	39508	+	123	YP_009996975.1 hypothetical protein JTY55_gp52 [Xanthomonas phage Xoo-sp2]	88.33	60	1.10E-28
vB_Xar_IVIA-DoCa6	47	39505	39780	+	91	YP_009997048.1 Phage protein [Xanthomonas phage Bosa]	90.0	90	1.57E-51
vB_Xar_IVIA-DoCa6	48	39912	40088	-	58
vB_Xar_IVIA-DoCa6	49	40155	40385	-	76	YP_009997049.1 hypothetical protein JTY56_gp47 [Xanthomonas phage Bosa]	96.05	76	3.87E-44
vB_Xar_IVIA-DoCa6	50	40412	40552	-	46	YP_009997052.1 hypothetical protein JTY56_gp50 [Xanthomonas phage Bosa]	95.35	43	6.18E-17
vB_Xar_IVIA-DoCa6	51	40675	41343	-	222	YP_009997053.1 hypothetical protein JTY56_gp51 [Xanthomonas phage Bosa]	95.5	222	3.03E-150
vB_Xar_IVIA-DoCa6	52	41543	41767	-	74	YP_009997054.1 hypothetical protein JTY56_gp52 [Xanthomonas phage Bosa]	100.0	74	2.58E-44
vB_Xar_IVIA-DoCa6	53	41889	42335	-	148	YP_009997055.1 hypothetical protein JTY56_gp53 [Xanthomonas phage Bosa]	95.24	126	4.29E-79
vB_Xar_IVIA-DoCa6	54	42320	42808	-	162	YP_009997056.1 hypothetical protein JTY56_gp54 [Xanthomonas phage Bosa]	88.27	162	1.84E-97
vB_Xar_IVIA-DoCa6	55	42793	43269	-	158	YP_009997057.1 dCMP deaminase [Xanthomonas phage Bosa]	95.57	158	1.66E-108
vB_Xar_IVIA-DoCa6	56	43269	44219	-	316	YP_009997058.1 Thymidylate synthase [Xanthomonas phage Bosa]	89.07	311	0
vB_Xar_IVIA-DoCa6	57	44216	44989	-	257	YP_009997059.1 Hydrolase (HAD superfamily) [Xanthomonas phage Bosa]	95.72	257	0
vB_Xar_IVIA-DoCa6	58	44982	45464	-	160					PSSM-ID 419995	superfamily	36	123	1.40E-10	571923
										ENDO3c superfamily
										(incomplete C)
vB_Xar_IVIA-DoCa6	59	45461	45691	-	76	YP_009996989.1 hypothetical protein JTY55_gp66 [Xanthomonas phage Xoo-sp2]	65.79	76	1.73E-23
vB_Xar_IVIA-DoCa6	60	45694	46713	-	339	YP_009997060.1 hypothetical protein JTY56_gp58 [Xanthomonas phage Bosa]	97.05	339	0
vB_Xar_IVIA-DoCa6	61	46828	47292	-	154	YP_009997061.1 hypothetical protein JTY56_gp59 [Xanthomonas phage Bosa]	96.75	154	5.31E-93
vB_Xar_IVIA-DoCa6	62	47440	48942	-	500	YP_009997062.1 DNA helicase, phage-associated [Xanthomonas phage Bosa]	97.97	492	0
vB_Xar_IVIA-DoCa6	63	48915	51200	-	761	YP_009997063.1 DNA polymerase I [Xanthomonas phage Bosa]	95.51	758	0
vB_Xar_IVIA-DoCa6	64	51226	51666	-	146	YP_009997064.1 Phage protein [Xanthomonas phage Bosa]	95.21	146	1.20E-91
vB_Xar_IVIA-DoCa6	65	51663	52052	-	129	YP_009997065.1 hypothetical protein JTY56_gp63 [Xanthomonas phage Bosa]	94.57	129	8.98E-82
vB_Xar_IVIA-DoCa6	66	52049	52393	-	114	YP_009997066.1 hypothetical protein JTY56_gp64 [Xanthomonas phage Bosa]	95.61	114	7.67E-72
vB_Xar_IVIA-DoCa6	67	52390	53073	-	227	YP_009997067.1 hypothetical protein JTY56_gp65 [Xanthomonas phage Bosa]	92.51	227	6.27E-145
vB_Xar_IVIA-DoCa6	68	53063	53245	-	60	YP_009997068.1 hypothetical protein JTY56_gp66 [Xanthomonas phage Bosa]	100.0	60	2.59E-33
vB_Xar_IVIA-DoCa6	69	53260	53484	-	74	YP_009997069.1 hypothetical protein JTY56_gp67 [Xanthomonas phage Bosa]	85.94	64	3.31E-27
vB_Xar_IVIA-DoCa6	70	53608	54219	-	203	YP_009997070.1 Phage protein [Xanthomonas phage Bosa]	98.52	203	3.23E-143
vB_Xar_IVIA-DoCa6	71	54352	55131	-	259	YP_009997071.1 hypothetical protein JTY56_gp69 [Xanthomonas phage Bosa]	86.49	259	8.74E-163
vB_Xar_IVIA-DoCa6	72	55158	55457	-	99	NP_918957.1 hypothetical protein Nazgul23 [Burkholderia phage BcepNazgul]	69.66	89	6.94E-24
vB_Xar_IVIA-DoCa6	73	55488	57014	-	508	YP_009997073.1 Phage protein [Xanthomonas phage Bosa]	97.56	492	0
vB_Xar_IVIA-DoCa6	74	57016	57279	-	87	YP_009997074.1 hypothetical protein JTY56_gp72 [Xanthomonas phage Bosa]	97.7	87	2.52E-54
vB_Xar_IVIA-DoCa6	75	57276	57797	-	173	YP_009997075.1 hypothetical protein JTY56_gp73 [Xanthomonas phage Bosa]	81.71	175	5.34E-75
vB_Xar_IVIA-DoCa6	76	57999	58172	+	57	YP_009199513.1 hypothetical protein AVV49_gp74 [Pseudomonas phage PaMx74]	72.0	50	3.09E-13
vB_Xar_IVIA-DoCa6	77	58169	60490	+	773	YP_009997077.1 bifunctional DNA primase/polymerase [Xanthomonas phage Bosa]	99.48	773	0
vB_Xar_IVIA-DoCa6	78	61119	61736	+	205	YP_009997078.1 hypothetical protein JTY56_gp76 [Xanthomonas phage Bosa]	95.61	205	7.20E-143
vB_Xar_IVIA-DoCa6	79	61799	62017	+	72	YP_009997079.1 hypothetical protein JTY56_gp77 [Xanthomonas phage Bosa]	77.42	62	2.85E-24
vB_Xar_IVIA-DoCa6	80	62027	62269	+	80	YP_009996934.1 hypothetical protein JTY55_gp11 [Xanthomonas phage Xoo-sp2]	80.0	80	3.71E-40
vB_Xar_IVIA-DoCa6	81	62271	62486	+	71	YP_009997082.1 hypothetical protein JTY56_gp80 [Xanthomonas phage Bosa]	84.29	70	4.68E-33
vB_Xar_IVIA-DoCa6	82	62490	1	+	153
vB_Xar_IVIA-DoCa7	1	1	1827	+	608					PSSM-ID 411452	specific	35	559	0	654.99
										termin_Igr_T7
vB_Xar_IVIA-DoCa7	2	1838	2302	+	154	YP_009785956.1 hypothetical protein HOR13_gp05 [Xanthomonas phage XAJ24]	62.3	61	8.83E-18
vB_Xar_IVIA-DoCa7	3	2313	2819	+	168	YP_008859434.1 endolysin [Xylella phage Prado]	60.78	153	3.64E-63
vB_Xar_IVIA-DoCa7	4	2803	3111	+	102					PSSM-ID 222846	superfamily	1	91	3.03E-07	44.62
										PHA02047 superfamily
vB_Xar_IVIA-DoCa7	5	3056	3244	+	62
vB_Xar_IVIA-DoCa7	6	3275	3469	+	64
vB_Xar_IVIA-DoCa7	7	3586	3855	+	89
vB_Xar_IVIA-DoCa7	8	4791	4904	+	37
vB_Xar_IVIA-DoCa7	9	4909	5403	+	164					PSSM-ID 177318	superfamily	4	137	8.67E-33	114.54
										PHA01782 superfamily
vB_Xar_IVIA-DoCa7	10	5400	5636	+	78
vB_Xar_IVIA-DoCa7	11	5633	5977	+	114
vB_Xar_IVIA-DoCa7	12	6042	6206	+	54
vB_Xar_IVIA-DoCa7	13	6206	6352	+	48
vB_Xar_IVIA-DoCa7	14	6862	7155	+	97
vB_Xar_IVIA-DoCa7	15	7152	7466	+	104
vB_Xar_IVIA-DoCa7	16	7466	7672	+	68
vB_Xar_IVIA-DoCa7	17	7647	8162	+	171
vB_Xar_IVIA-DoCa7	18	8162	8479	+	105
vB_Xar_IVIA-DoCa7	19	8476	8766	+	96
vB_Xar_IVIA-DoCa7	20	8759	9184	+	141
vB_Xar_IVIA-DoCa7	21	9202	9465	+	87
vB_Xar_IVIA-DoCa7	22	9535	10053	+	172
vB_Xar_IVIA-DoCa7	23	10221	10400	+	59
vB_Xar_IVIA-DoCa7	24	10417	11253	+	278					PSSM-ID 222844	superfamily	5	277	2.26E-19	84.86
										PHA02031 superfamily
vB_Xar_IVIA-DoCa7	25	11240	12532	+	430					PSSM-ID 235907	superfamily	154	264	7.12E-05	44.90
										PRK07004 superfamily (incomplete NC)
										PSSM-ID 422963	superfamily	181	385	7.83E-04	41.45
										P-loop NTPase superfamily
										(incomplete N)
vB_Xar_IVIA-DoCa7	26	12542	12997	+	151
vB_Xar_IVIA-DoCa7	27	13094	13288	+	64
vB_Xar_IVIA-DoCa7	28	13288	15657	+	789					PSSM-ID 413410	superfamily	378	749	6.62E-19	89.42
										DNA pol A superfamily
vB_Xar_IVIA-DoCa7	29	15659	16531	+	290					PSSM-ID 222843	superfamily	8	285	1.52E-12	66.93
										PHA02030 superfamily
